# Supplementary material for: Influence of Cortisol on the Fibril Formation Kinetics of Aβ42 Peptide: A Multi-Technical Approach
Source: Int J Mol Sci. 2022 May 26;23(11):6007. doi: 10.3390/ijms23116007 (PMC9180743; doi:10.3390/ijms23116007)
Supplement: Supplementary file 1 [file ijms-23-06007-s001.zip]

Archive with 1 entries (1 files):
- ijms-1622713-supplementary.pdf
